# Supplementary material for: A Near-Infrared Fluorescent Probe for Recognition of Hypochlorite Anions Based on Dicyanoisophorone Skeleton
Source: Molecules. 2023 Jan 3;28(1):402. doi: 10.3390/molecules28010402 (PMC9823594; doi:10.3390/molecules28010402)
Supplement: Supplementary file 1 [file molecules-28-00402-s001.zip]

Archive with 1 entries (1 files):
- molecules-2092409-supplementary.pdf
